# Supplementary material for: Repair of sub-lethal freezing damage in leaves of Arabidopsis thaliana
Source: BMC Plant Biol. 2020 Jan 20;20:35. doi: 10.1186/s12870-020-2247-3 (PMC6971927; doi:10.1186/s12870-020-2247-3)
Supplement: Supplementary file 1 — Additional file 1: Table S1. Orthologs of potential recovery related proteins identified by a proteomic study in onion [13] and identified in Arabidopsis by BLAST search. [file 12870_2020_2247_MOESM1_ESM.xlsx]

## Sheet: Sheet1 (2)
Suppl. Table 1:	Orthologs of potential recovery related proteins identified by a proteomic study in onion (Chen et al. 2013) and identified in Arabidopsis by BLAST search.
	Genes marked in yellow were excluded from the analysis for different reasons, e.g. low expression values.
spot	NCBI gi-accession	protein name	function	regulation in onion during dehardening
1356	3023196	14-3-3-like	regulation	Up-regulated
	AT2G42590	14-3-3-like protein GF14 mu [Arabidopsis thaliana]			Score	Expect	Identities	Positives	Gaps
		Sequence ID: gi|79324895|ref|NP_001031532.1|			421 bits(1083)	3e-149	205/261(79%)	232/261(88%)	3/261(1%)
1389	5902676	As above (AB)	AB	AB
	AT1G35160	14-3-3-like protein GF14 phi [Arabidopsis thaliana]			Score	Expect	Identities	Positives	Gaps
		Sequence ID: gi|18399524|ref|NP_564453.1|			450 bits(1158)	2e-160	221/256(86%)	240/256(93%)	3/256(1%)
	AT1G78300	14-3-3-like protein GF14 omega [Arabidopsis thaliana]			Score	Expect	Identities	Positives	Gaps
		Sequence ID: gi|18411901|ref|NP_565176.1|			448 bits(1152)	1e-159	220/257(86%)	241/257(93%)	3/257(1%)
	AT4G09000	14-3-3-like protein GF14 chi [Arabidopsis thaliana]			Score	Expect	Identities	Positives	Gaps
		Sequence ID: gi|18413181|ref|NP_567344.1|			437 bits(1123)	3e-155	213/250(85%)	233/250(93%)	1/250(0%)
1152	192910924	ANNEXIN P35	K Ca channels	Up-regulated
	AT1G35720	annexin 1 [Arabidopsis thaliana]			Score	Expect	Identities	Positives	Gaps
		Sequence ID: gi|15220216|ref|NP_174810.1|			416 bits(1070)	2e-147	200/315(63%)	251/315(79%)	1/315(0%)
	AT5G65020	annexin 2 [Arabidopsis thaliana]			Score	Expect	Identities	Positives	Gaps
		Sequence ID: gi|15238320|ref|NP_201307.1|			414 bits(1065)	1e-146	196/313(63%)	255/313(81%)	1/313(0%)
	AT5G10230	annexin D7 [Arabidopsis thaliana]			Score	Expect	Identities	Positives	Gaps
		Sequence ID: gi|15238105|ref|NP_196585.1|			395 bits(1016)	3e-139	187/314(60%)	250/314(79%)	0/314(0%)
	AT5G10220	annexin D6 [Arabidopsis thaliana]			Score	Expect	Identities	Positives	Gaps
		Sequence ID: gi|15238094|ref|NP_196584.1|			393 bits(1010)	3e-138	191/316(60%)	247/316(78%)	2/316(0%)
241255256258	211906506	Luminal binding protein	Mol. Chaperone (BiP)	Up-regulated
	AT5G42020	Luminal-binding protein 2 [Arabidopsis thaliana]			Score	Expect	Identities	Positives	Gaps
		Sequence ID: gi|30693962|ref|NP_851119.1|			1234 bits(3193)	0	610/669(91%)	643/669(96%)	4/669(0%)
	AT5G28540	Luminal-binding protein 1 [Arabidopsis thaliana]			Score	Expect	Identities	Positives	Gaps
		Sequence ID: gi|15241844|ref|NP_198206.1|			1221 bits(3158)	0	595/647(92%)	626/647(96%)	1/647(0%)
	AT1G09080	protein BIP3 [Arabidopsis thaliana]			Score	Expect	Identities	Positives	Gaps
		Sequence ID: gi|334182408|ref|NP_001184944.1|			1029 bits(2661)	0	512/636(81%)	579/636(91%)	2/636(0%)
225, 226	166919372, 255570990	Chloroplast HSP	AB	AB
	AT5G49910	heat shock protein 70-2 [Arabidopsis thaliana]			Score	Expect	Identities	Positives	Gaps
		Sequence ID: gi|15240578|ref|NP_199802.1|			1172 bits(3033)	0	608/723(84%)	643/723(88%)	30/723(4%)
	AT4G24280	chloroplast heat shock protein 70-1 [Arabidopsis thaliana]			Score	Expect	Identities	Positives	Gaps
		Sequence ID: gi|15233779|ref|NP_194159.1|			1150 bits(2974)	0	582/678(86%)	615/678(90%)	19/678(2%)
263	356525600	Rhamnose biosynthetic	Cell wall remodeling	Up-regulated
	AT1G78570	UDP-L-rhamnose synthase [Arabidopsis thaliana]			Score	Expect	Identities	Positives	Gaps
		Sequence ID: gi|15218420|ref|NP_177978.1|			1241 bits(3211)	0	592/671(88%)	629/671(93%)	5/671(0%)
	AT3G14790	rhamnose biosynthetic enzyme 3 [Arabidopsis thaliana]			Score	Expect	Identities	Positives	Gaps
		Sequence ID: gi|15231926|ref|NP_188097.1|			1170 bits(3028)	0	571/668(85%)	618/668(92%)	4/668(0%)
	AT1G53500	putative NDP-L-rhamnose synthase [Arabidopsis thaliana]			Score	Expect	Identities	Positives	Gaps
		Sequence ID: gi|42562732|ref|NP_564633.2|			1166 bits(3017)	0	567/667(85%)	615/667(92%)	3/667(0%)
964	29839259	Caffeic acid 3-O-methyltransferase	AB	AB
	AT5G54160	caffeic acid/5-hydroxyferulic acid O-methyltransferase [Arabidopsis thaliana]			Score	Expect	Identities	Positives	Gaps
		Sequence ID: gi|15239571|ref|NP_200227.1|			466 bits(1199)	1e-165	226/366(62%)	273/366(74%)	12/366(3%)
798	83754656	GDP-mannose-3,5-epimerase	AB	AB
	AT5G28840	GDP-mannose 3,5-epimerase [Arabidopsis thaliana]			Score	Expect	Identities	Positives	Gaps
		Sequence ID: gi|15241945|ref|NP_198236.1|			791 bits(2044)	0	376/377(99%)	377/377(100%)	0/377(0%)
807	85718018	UDP-apiose/xylose synthase	AB	AB
	AT1G08200	UDP-D-apiose/UDP-D-xylose synthase 2 [Arabidopsis thaliana]			Score	Expect	Identities	Positives	Gaps
		Sequence ID: gi|18390863|ref|NP_563807.1|			728 bits(1878)	0	341/385(89%)	364/385(94%)	0/385(0%)
	AT2G27860	UDP-D-apiose/UDP-D-xylose synthase 1 [Arabidopsis thaliana]			Score	Expect	Identities	Positives	Gaps
		Sequence ID: gi|15226264|ref|NP_180353.1|			722 bits(1864)	0	337/385(88%)	363/385(94%)	0/385(0%)
598	59804097	UDP-glucose dehydrogenase	AB	AB
	AT5G15490	UDP-glucose 6-dehydrogenase [Arabidopsis thaliana]			Score	Expect	Identities	Positives	Gaps
		Sequence ID: gi|15242316|ref|NP_197053.1|			898 bits(2320)	0	424/480(88%)	455/480(94%)	0/480(0%)
	AT3G29360	putative UDP-glucose 6-dehydrogenase 1 [Arabidopsis thaliana]			Score	Expect	Identities	Positives	Gaps
		Sequence ID: gi|15228687|ref|NP_189582.1|			894 bits(2311)	0	423/480(88%)	455/480(94%)	0/480(0%)
	AT5G39320	putative UDP-glucose 6-dehydrogenase 2 [Arabidopsis thaliana]			Score	Expect	Identities	Positives	Gaps
		Sequence ID: gi|15241704|ref|NP_198748.1|			885 bits(2286)	0	418/479(87%)	450/479(93%)	0/479(0%)
	AT1G26570	UDP-glucose dehydrogenase 1 [Arabidopsis thaliana]			Score	Expect	Identities	Positives	Gaps
		Sequence ID: gi|15222735|ref|NP_173979.1|			834 bits(2155)	0	394/481(82%)	441/481(91%)	1/481(0%)
1021, 1094	1326161	Dehydrins	Memb stabilization / chaperone	Up-regulated
	AT1G20440	dehydrin COR47 [Arabidopsis thaliana]			Score	Expect	Identities	Positives	Gaps
		Sequence ID: gi|15217937|ref|NP_173468.1|			97.8 bits(242)	3e-24	117/257(46%)	148/257(57%)	75/257(29%)
	AT1G76180	dehydrin ERD14 [Arabidopsis thaliana]			Score	Expect	Identities	Positives	Gaps
		Sequence ID: gi|15222983|ref|NP_177745.1|			93.6 bits(231)	3e-23	112/205(55%)	129/205(62%)	32/205(15%)
	AT1G20450	dehydrin ERD10 [Arabidopsis thaliana]			Score	Expect	Identities	Positives	Gaps
		Sequence ID: gi|30686832|ref|NP_850947.1|			88.6 bits(218)	5e-21	114/255(45%)	141/255(55%)	59/255(23%)
1499, 1577, 1579	332629593	GST	Antioxidant	Up-regulated
	AT1G78380	glutathione S-transferase TAU 19 [Arabidopsis thaliana]			Score	Expect	Identities	Positives	Gaps
		Sequence ID: gi|18411929|ref|NP_565178.1|			299 bits(765)	3e-102	146/218(67%)	173/218(79%)	2/218(0%)
	AT1G17180	glutathione S-transferase TAU 25 [Arabidopsis thaliana]			Score	Expect	Identities	Positives	Gaps
		Sequence ID: gi|15220041|ref|NP_173161.1|			280 bits(716)	7e-95	132/215(61%)	165/215(76%)	0/215(0%)
	AT1G78340	glutathione S-transferase TAU 22 [Arabidopsis thaliana]			Score	Expect	Identities	Positives	Gaps
		Sequence ID: gi|15218304|ref|NP_177956.1|			276 bits(706)	2e-93	126/214(59%)	163/214(76%)	0/214(0%)
	AT1G78370	glutathione S-transferase TAU 20 [Arabidopsis thaliana]			Score	Expect	Identities	Positives	Gaps
		Sequence ID: gi|15218311|ref|NP_177958.1|			274 bits(701)	1e-92	124/210(59%)	158/210(75%)	0/210(0%)
1607	357124613	GST	Antioxidant	Up-regulated
	AT5G41210	glutathione S-transferase THETA 1 [Arabidopsis thaliana]			Score	Expect	Positives	Gaps
		Sequence ID: gi|15237583|ref|NP_198937.1|			110 bits(276)	2e-30	79/106(74%)	0/106(0%)
