# Supplementary material for: Repair of sub-lethal freezing damage in leaves of Arabidopsis thaliana
Source: BMC Plant Biol. 2020 Jan 20;20:35. doi: 10.1186/s12870-020-2247-3 (PMC6971927; doi:10.1186/s12870-020-2247-3)
Supplement: Supplementary file 3 — Additional file 3: Table S3. Relative expression (2-∆Ct) of 41 genes in Arabidopsis leaves frozen to different temperatures right after thawing (RAT) or after recovery for 1 day (1D-REC), 3 days (3D-REC) or 6 days (6D-REC) at 4 °C for non-acclimated and cold acclimated plants. [file 12870_2020_2247_MOESM3_ESM.xlsx]

## Sheet: delta CT all samples
Suppl. Table 3: Relative expression (2-∆Ct) of 41 genes in Arabidopsis leaves frozen to different temperatures right after thawing (RAT) or after recovery for one day (1D-REC), three days (3D-REC) or six days (6D-REC) at 4ºC for non-acclimated and cold-acclimated plants.
All samples
	Exp1 NA K RAT	Exp2 NA K RAT	Exp3 NA K RAT	Exp1 NA -5 RAT	Exp2 NA -5 RAT	Exp1 NA -6 RAT	Exp2 NA -6 RAT	Exp3 NA -6 RAT	Exp3 NA -7 RAT	Exp1 NA -8 RAT	Exp2 NA -8 RAT	Exp3 NA -8 RAT	Exp1 NA K 1D	Exp2 NA K 1D	Exp1 NA -5 1D	Exp2 NA -5 1D	Exp1 NA -6 1D	Exp2 NA -6 1D	Exp3 NA -6 1D	Exp3 NA -7 1D	Exp1 NA -8 1D	Exp2 NA -8 1D	Exp3 NA -8 1D	Exp1 NA K 3D	Exp2 NA K 3D	Exp1 NA -5 3D	Exp2 NA -5 3D	Exp1 NA -6 3D	Exp2 NA -6 3D	Exp3 NA -6 3D	Exp3 NA -7 3D	Exp1 NA -8 3D	Exp2 NA -8 3D	Exp3 NA -8 3D	Exp1 NA K 6D	Exp2 NA K 6D	Exp1 NA -5 6D	Exp2 NA -5 6D	Exp1 NA -6 6D	Exp2 NA -6 6D	Exp3 NA -6 6D	Exp3 NA -7 6D	Exp1 NA -8 6D	Exp2 NA -8 6D	Exp1 ACC K RAT	Exp2 ACC K RAT	Exp3 ACC K RAT	A4 ACC K RAT	Exp1 ACC -9 RAT
TIP2	112.316	155.022	170.858	51.1567	51.8475	55.7585	55.8387	67.5843	91.1352	57.416	49.7496	76.9755	213.419	103.465	206.755	107.748	189.24	52.8973	74.7777	46.7025	16.3269	26.4483	22.7499	69.8738	116.689	50.5322	86.5337	100.419	28.2878	73.3475	67.9447	14.0777	13.4405	16.8684	58.7705	22.0302	29.7399	7.30578	17.9074	8.86026	18.1966	16.3754	12.3267	5.96304	31.8881	19.9157	23.9206	22.898	10.8619
GEG11	12.3263	4.76435	9.67444	20.8605	12.6482	23.4757	25.0001	19.1483	6.20444	2.69696	4.87628	12.4984	0.53786	0.318377	2.04314	1.11992	2.73759	7.1895	5.678	7.32483	1.99579	3.1141	6.90342	0.267823	0.23158	0.777246	0.584713	2.06407	1.56317	0.830959	3.6283	4.31792	4.75015	2.81537	0.269546	0.0840966	0.242691	0.109419	1.28375	0.455629	1.15916	2.14692	1.12556	0.36351	2.26374	1.20112	2.59715	2.15091	15.2376
GH17	2.31853	1.17844	0.90441	25.4954	6.55938	30.7513	23.2171	21.3996	12.6718	7.32253	11.3815	15.7532	0.158901	0.107491	0.770263	0.461694	2.80995	7.31016	5.03281	8.77067	10.8734	12.2214	9.03306	0.0684597	0.0500175	0.290929	0.169684	1.10636	1.96694	2.67002	5.09451	7.18019	12.8622	7.61828	0.142544	0.0985679	0.172347	0.198526	1.11117	0.656301	2.10901	6.73647	5.35445	3.15527	0.249582	0.130414	0.656192	0.266659	4.1591
PIP2A	29.7211	7.6562	10.5728	4.03162	2.41116	5.17227	2.30684	5.12628	4.11229	5.96236	1.76411	4.10282	25.2058	4.56042	10.5948	2.94418	7.68533	1.51106	3.07718	1.63809	1.65626	0.936257	0.857863	7.34011	4.9918	5.15818	5.13677	3.76463	1.65585	2.17504	1.87095	0.312746	0.681638	0.628732	3.09658	1.92112	1.91714	0.663903	1.76059	0.860171	1.65143	0.936624	0.251401	0.312052	6.59921	5.09127	5.54445	4.99979	1.99368
PIP2E	155.509	228.541	213.418	34.9642	106.202	40.9926	59.0063	39.3749	28.8242	18.5835	24.6529	33.8652	55.6408	34.3747	86.7949	76.3305	50.0206	54.4446	47.4521	28.9962	11.806	21.9825	15.8586	42.5029	67.1457	43.2323	61.3157	39.6006	26.2728	41.568	23.1326	17.5882	12.4427	16.4512	49.6782	20.2751	29.468	13.5122	26.189	21.0606	14.2761	11.836	14.3608	7.36879	62.619	35.7967	64.3312	91.2198	55.4955
GSTU20	19.2622	16.1539	5.26802	11.1298	20.9533	12.3345	36.9053	13.5697	18.4045	23.9275	31.1065	20.9782	15.4339	5.17473	3.26405	1.99257	4.16412	10.0251	4.81214	10.811	18.8441	23.9221	10.3218	7.50545	7.45837	4.58507	3.33762	0.739783	1.20718	1.26988	5.61385	5.64143	3.13471	2.33756	4.22971	4.00422	1.75322	0.541385	2.76691	2.61935	1.13918	0.383182	0.48112	0.476035	9.53551	16.5904	11.0278	7.20763	9.76971
GSTT1	2.47578	4.82835	2.55815	1.42023	4.20922	1.76724	4.15215	2.69302	3.17308	1.50876	2.50879	4.32758	2.7272	2.39838	2.67258	2.52989	1.90373	3.29324	3.14201	2.90607	1.15943	2.60119	1.61936	3.37626	3.28961	3.27617	3.62188	2.45144	1.7986	3.44235	5.03089	1.93531	1.66127	1.83424	5.5745	2.86216	2.86512	2.30835	2.95133	4.50495	2.6937	2.11401	2.34259	1.30252	2.92142	2.92104	4.5305	4.23289	1.97412
GRF8	25.9089	81.1746	42.1623	12.4253	61.1069	11.0983	22.4069	9.60893	11.4909	5.07374	14.8978	12.139	50.3935	32.1741	79.3887	66.128	68.2341	42.5762	40.0875	20.9251	6.83979	18.6507	9.96075	24.4728	36.8541	30.689	41.8857	34.5644	17.6072	48.2545	45.0688	9.09135	17.8969	23.0387	29.1566	11.019	21.6681	13.3139	26.0794	25.2378	19.7435	22.1649	24.6958	9.82795	16.9841	13.5112	25.0481	26.5717	11.5698
GRF6	44.9775	71.0116	70.7292	22.1613	53.8481	18.6765	21.0775	18.1739	18.8097	9.51212	13.1119	20.0901	57.9413	30.3317	85.8997	42.2459	70.6866	43.8952	41.7189	31.682	8.53895	16.016	10.3288	32.3527	55.6347	34.8714	50.498	54.1183	18.4874	58.2909	59.8874	11.7715	12.3507	17.0688	51.8143	20.3544	41.3338	23.4171	60.5204	44.1328	27.8902	22.648	23.7728	12.1112	23.3407	11.013	23.8878	29.0213	15.526
GRF7	2.53644	4.13757	1.56244	1.82479	3.2384	2.00135	2.35463	2.54644	1.91813	1.55666	2.12767	1.96327	1.83565	1.59861	2.53752	2.73393	2.81108	3.57544	3.16204	2.41842	2.08796	3.28035	2.10586	1.50132	1.50672	2.48264	2.37065	1.83863	2.48751	5.11549	5.35641	2.98212	4.07256	5.31756	2.50896	2.00598	1.96195	2.25352	2.96916	4.41605	3.7812	5.08262	7.00874	3.47039	1.95299	2.79645	3.73595	2.8236	2.2335
GRF5	2.59097	2.86788	1.41594	2.57938	2.64242	2.8217	2.28592	2.59809	2.04185	1.87574	2.23185	2.0052	1.46615	1.60243	2.05048	2.23589	2.33096	2.45176	3.04026	1.6889	1.91084	2.64956	2.22227	2.07931	1.18941	3.30203	1.96178	1.80718	2.55936	4.05881	4.23523	2.62841	3.15867	3.72096	2.45807	2.87895	2.06666	2.23936	2.18954	3.49081	2.27926	3.77619	2.70246	2.10398	1.63159	2.37699	1.78696	1.94646	2.78775
ERD14	579.275	911.639	625.527	428.527	1384.15	553.117	738.537	609.419	361.354	221.503	406.88	585.289	248.028	88.3174	325.894	208.302	388.286	538.681	536.348	674.83	222.924	349.81	217.729	88.9948	175.197	83.1526	118.984	110.877	68.3344	229.865	343.277	115.782	105.417	140.237	157.636	81.5033	64.5828	34.2375	81.098	78.739	47.7963	68.8362	57.3215	31.5866	138.719	76.6315	125.889	162.946	248.256
ERD10	277.261	58.8672	75.1619	130.39	63.4521	180.87	101.081	107.758	57.1106	46.2092	58.7153	100.452	4.39809	4.82392	5.05778	4.09307	10.3666	16.6603	19.6259	13.4225	29.3119	39.5556	46.3712	15.3397	3.77498	7.26872	3.30044	2.45935	3.42307	2.29545	9.71291	13.9126	6.93421	11.69	6.07601	12.0797	1.67489	1.84618	2.00022	2.11904	3.63341	3.55388	2.2383	0.941882	28.0357	16.8573	22.1819	20.9978	73.7831
GSTU19	39.7934	66.0154	38.9031	20.9117	61.2092	24.1992	43.5092	31.7108	24.115	17.806	22.9099	35.7574	33.4933	19.406	81.0749	36.9359	67.0992	125.62	93.6325	58.8962	41.638	88.876	33.4439	19.0902	29.2662	49.9284	42.5526	71.7649	47.7079	168.641	209.146	69.6059	115.46	175.69	33.6975	16.1137	44.782	36.6563	123.03	82.1793	71.0991	144.453	162.035	71.1905	32.8856	20.0282	40.7024	35.8159	34.3919
GSTU22	0.030551	0.381428	0.0652163	0.187335	0.617812	0.129579	1.65105	0.44249	0.349945	0.108551	0.793586	0.571814	0.0348423	0.0490761	0.637015	0.501891	0.404821	3.33085	1.26857	1.13518	0.879414	3.21431	1.29246	0.0547941	0.0405441	0.597776	0.132082	0.481526	0.887694	1.3766	2.79722	1.25365	2.04636	4.11255	0.0529032	0.0292399	0.0747312	0.0149155	0.433593	0.326282	0.3306	0.970714	0.564192	0.185961	0.0548496	0.171424	0.130411	0.0859838	1.47476
AXS2	3.81039	2.31544	2.10352	2.26837	3.38576	2.63777	3.40383	1.8744	1.2924	1.38976	2.53676	2.83511	0.571937	0.549064	0.605385	0.78539	0.679319	1.95258	0.881587	1.15626	1.78553	1.95539	2.18131	0.253777	0.321398	0.388513	0.273663	0.270529	0.37596	0.545278	0.854172	1.97775	0.944635	1.46043	0.239476	0.235419	0.188918	0.182774	0.296425	0.343161	0.309531	0.414163	0.869594	0.351518	0.541167	0.562477	0.646726	0.760073	0.910867
AXS1	15.6225	9.10491	15.8103	8.49563	8.66644	9.37282	13.5497	10.2842	6.13147	4.7224	6.4815	10.5738	6.18317	7.77024	8.96608	9.20517	9.96498	11.6545	8.56461	4.38915	8.07226	11.4851	9.49542	13.0119	10.6829	10.588	15.3683	10.5905	13.122	7.73589	6.0831	6.14298	10.3126	9.75942	6.50094	7.15252	11.0537	8.09146	13.2203	9.03555	9.45988	9.87342	8.55791	8.36484	17.7573	14.3713	15.75	12.8937	14.2117
UGD3	1.78271	1.78996	2.04997	1.25333	3.10437	1.65266	2.95011	1.72287	0.797607	0.807649	0.983335	2.39781	0.723614	0.64211	1.50249	1.04244	1.33553	4.04105	3.64543	1.82107	2.81358	3.79255	3.69137	0.721544	0.728584	1.06932	1.16549	1.62455	2.72606	2.32491	2.8432	3.84346	7.44148	5.82664	0.598924	0.547255	1.85833	1.68936	3.66627	1.53898	2.9035	6.56018	6.77772	4.60068	4.38377	2.77187	3.98804	3.63523	7.79205
UGD2	9.97071	8.45993	5.00411	8.49947	13.0133	10.3844	9.65143	5.90282	4.00071	5.16834	8.36959	6.33027	2.78231	3.12252	3.78434	4.61977	4.17412	7.5244	4.65208	3.92523	7.86448	8.88381	6.94404	2.43258	2.15844	3.99068	2.85526	2.20035	3.58023	4.28652	3.15248	5.05113	7.09688	6.46104	2.28869	2.97665	2.68464	3.78559	4.04989	5.73965	4.18808	5.38664	5.31475	4.81648	5.801	7.49385	7.9762	8.12258	12.5199
UDG4	0.442583	0.59132	0.0800834	0.342335	0.555758	0.343612	0.847914	0.535356	0.464758	0.443594	1.09719	0.27712	0.129963	0.293947	0.238715	0.136546	0.241048	0.314566	0.291885	0.13254	0.225715	0.538631	0.440903	0.219284	0.0534319	0.121359	0.050852	0.0402833	0.108649	0.259166	0.304604	0.0516107	0.235819	0.17478	0.109997	0.11942	0.0868922	0.0926809	0.0991214	0.153303	0.0890497	0.105903	0.113241	0.0847713	0.316297	0.78407	0.35237	0.121811	0.452462
UGD1	0.0671156	0.0651424	0.0322567	0.0867053	0.0632058	0.125517	0.171147	0.0914412	0.145397	0.207353	0.243977	0.217256	0.0221369	0.0516483	0.029875	0.031518	0.0244235	0.0347008	0.0193223	0.0313015	0.163086	0.191696	0.141849	0.0429359	0.0226158	0.0523188	0.0328909	0.0484259	0.0521043	0.0404846	0.0384065	0.0525339	0.0657554	0.0574672	0.0249271	0.0343381	0.0254155	0.0337733	0.0356904	0.0379972	0.0547786	0.0557609	0.0180347	0.0325672	0.0877386	0.0950471	0.0655639	0.0514953	0.0910062
CPHSC70-1	1.01731	0.495076	0.508312	1.0785	0.651291	1.78079	1.41596	1.38148	1.12245	0.900316	0.512758	0.797816	0.261004	0.50463	0.60698	0.67465	0.897676	1.14921	0.882046	0.928501	1.37127	1.3638	1.81321	1.08426	0.358669	0.756458	0.946452	1.22323	1.76977	0.564939	0.70512	2.50511	2.46708	2.05158	0.432444	0.505127	1.31	0.73343	1.12649	0.654036	1.34292	1.99572	2.29855	2.13093	1.9569	2.54965	1.28753	1.67183	2.98166
RHM1	0.837529	0.266861	0.342853	1.00736	0.396965	1.50774	0.755712	0.657427	0.561995	1.80072	1.20403	0.646021	0.158584	0.378493	0.299947	0.353885	0.397191	0.728831	0.618361	0.288051	1.6488	0.994411	1.42152	0.507177	0.325053	0.762515	0.407726	0.481159	0.879032	0.563264	0.312603	1.85536	2.11847	2.02489	0.461094	1.74674	1.53638	2.34934	1.16948	1.23237	1.3484	1.95612	2.86609	2.13479	1.81419	1.37613	1.1134	1.47324	2.24719
RHM3	0.348986	0.237881	0.188655	0.216751	0.275122	0.33733	0.413942	0.216698	0.213938	0.270547	0.281159	0.283357	0.110377	0.355831	0.26733	0.343229	0.338094	0.323448	0.303863	0.146701	0.308034	0.342789	0.489471	0.457585	0.25658	0.513829	0.52335	0.402161	0.853681	0.256445	0.164196	0.322756	0.671556	0.627384	0.229908	0.579528	0.674801	0.728984	0.619301	0.419527	0.683368	0.58371	0.589408	0.796074	1.05963	1.01767	0.905089	0.998266	1.24511
RHM2	1.56622	0.77276	0.800852	1.19386	0.87067	1.40493	1.53648	0.743955	0.67844	1.17521	1.17325	0.851705	0.330123	0.768799	0.526135	0.546218	0.586456	0.985815	0.599041	0.328754	1.11114	1.21218	1.4256	0.818121	0.462893	0.837454	0.703895	0.723227	1.17119	0.751633	0.300643	1.13814	1.49424	1.43989	0.54722	1.36307	0.937634	1.33214	0.92466	0.89719	1.14238	1.47111	1.99199	1.3201	2.10594	2.07668	1.59778	1.5979	2.98276
OMT1	5.9695	6.97763	3.09652	3.19536	3.68539	2.60677	2.5332	2.06491	1.72034	1.8639	1.80468	2.08679	3.00476	3.36425	3.43195	3.4441	2.8976	4.82993	2.85138	1.62244	1.76404	2.09635	1.58648	1.86551	3.27969	2.88926	2.60245	2.96476	3.83951	5.53677	5.01113	2.09042	3.0078	2.7835	4.36938	5.99482	11.7744	22.6105	33.6515	24.9182	9.1583	5.67575	3.85654	6.40684	7.63411	8.00765	8.27801	11.1117	6.59048
GME	31.3004	47.7641	21.8269	15.5962	14.7313	16.243	11.4714	9.13235	9.03393	7.91693	6.7465	5.92228	19.1875	26.0627	19.6749	23.68	25.5655	14.9224	13.9451	5.26741	5.13788	7.04137	6.36092	23.3329	16.5481	18.8202	22.5889	18.4181	16.3478	20.8091	14.9771	4.70414	12.6235	10.0027	13.6381	14.8195	16.4309	13.5935	11.9637	15.3294	17.1988	12.0358	20.5721	10.8457	9.02014	9.64199	9.23093	4.6507	7.81768
BIP2	0.0168178	0.0424049	0.0324615	0.00950831	0.047585	0.028	0.0441723	0.028753	0.0190672	0.029756	0.0398703	0.038086	0.0577039	0.0693772	0.169607	0.159787	0.0923769	0.169245	0.0738916	0.0209171	0.0305681	0.0599096	0.0479534	0.0600035	0.0429982	0.246628	0.103197	0.187675	0.271983	0.152819	0.127186	0.12246	0.240089	0.316887	0.130808	0.0460258	0.257592	0.23615	0.4532	0.215074	0.27418	0.290548	0.229857	0.286018	0.298097	0.211033	0.188251	0.16613	0.44502
BIP1	1.61674	3.20165	1.61676	0.519699	2.35823	0.672292	1.25689	0.868572	0.602942	0.717511	0.757555	1.00318	5.89744	4.51441	6.28389	6.77005	3.56896	6.75249	2.8522	1.79205	2.94439	2.67155	2.70913	2.4922	3.05186	6.27563	5.01839	5.4682	9.02053	6.20412	3.85185	6.05685	9.81029	NaN	4.33081	2.66227	10.1276	10.6842	13.6386	10.5158	9.75548	8.21337	6.43607	14.2336	9.58025	6.76074	8.96226	10.4911	7.11263
BIP3	0.0104186	0.0143747	0.00562945	0.0582745	0.03218	0.0353867	0.127327	0.231879	0.307431	0.259701	0.220532	0.265059	0.017571	0.0098791	0.429722	0.396283	0.377651	0.609321	0.468339	0.366862	0.629429	0.657801	0.605952	0.012367	0.112044	0.679648	0.116585	0.136374	0.21436	0.168355	0.501089	1.01284	0.502406	0.586321	0.010729	0.0111837	0.0647015	0.0893767	0.463055	0.162121	0.31417	0.379334	0.560998	0.288763	0.0332429	0.0212659	0.111634	0.269766	0.059533
CPHSC70-2	1.81948	0.578625	0.821392	2.19573	1.15421	2.42074	2.48513	1.74795	1.16119	0.962624	1.14231	1.07444	0.554498	0.581816	1.52076	0.790769	1.94768	2.85	2.71815	1.60831	5.12653	5.07238	4.30455	0.900527	0.467672	1.51125	1.21205	1.96198	3.24022	1.80661	2.21656	2.9465	6.00853	7.32617	0.612949	0.685803	1.42198	1.50433	2.57847	1.24344	2.70579	6.64502	5.46443	4.14878	2.76281	2.38036	1.87416	2.07072	5.95516
GRF9	13.2437	22.6289	9.56852	8.32944	20.1407	9.53942	12.9213	12.3943	10.4205	6.75094	9.82858	12.5162	12.9478	10.4542	12.4818	11.9669	12.9187	3.35392	12.3869	9.92655	5.11686	10.5145	6.41716	10.4739	9.13626	11.3021	13.224	8.27213	8.11278	16.4304	17.4266	5.72643	5.97062	7.33221	13.835	8.89812	8.59111	7.27685	11.3941	16.3838	10.1367	8.70199	6.71743	5.2591	8.71664	9.25725	13.2674	11.1947	7.38486
GRF4	8.53155	18.1506	8.62062	4.8762	22.0316	5.14777	11.0097	6.63607	5.42694	3.20567	6.00658	6.59173	6.53616	3.61729	12.5009	7.95649	9.12069	12.0289	12.638	9.20879	3.01666	6.79963	4.3101	3.30501	4.04145	5.19308	4.75528	5.15662	3.85498	10.3764	13.3867	2.27708	4.66907	5.82155	5.84436	2.49631	4.22285	3.80163	7.41711	7.27908	4.34059	5.2672	4.56543	2.34196	4.63422	4.75003	6.69923	6.76503	6.33838
GRF2	9.8498	8.05094	3.72469	8.72481	10.6738	9.20509	6.27318	4.15467	2.77554	3.67261	2.65526	2.36093	6.26912	3.22031	13.2559	6.77494	14.1496	8.00153	6.48379	4.33736	4.44185	4.68672	2.96964	3.30474	2.68601	5.55233	5.03337	4.72516	4.57782	8.42314	7.43927	2.39253	5.18656	6.0539	3.19119	2.31886	3.15394	2.75339	4.67556	5.76215	4.93162	6.6754	4.82161	3.03893	3.37389	4.1522	4.99599	4.87733	7.27944
GRF1	37.4046	107.272	31.0566	24.0756	94.5431	26.0662	44.1243	34.3582	28.2791	18.3746	35.2331	28.0111	33.0535	24.7621	42.6314	39.9741	30.2675	42.9678	35.4743	29.6151	12.7925	30.6877	17.9887	21.8135	29.4388	30.1888	35.3251	24.4011	22.7179	44.5909	42.8309	15.0548	22.5043	21.3151	40.7745	24.067	23.1252	23.6313	30.7847	50.6523	26.4926	24.0736	20.9793	14.8585	27.8485	33.2679	50.5139	43.6877	32.608
ANNAT2	1.25958	0.620787	0.469538	0.857364	0.703964	1.0485	1.43138	0.894867	0.941574	1.58782	1.57868	1.5131	0.331699	0.300687	0.291007	0.176872	0.35454	0.758941	0.415906	0.579072	1.85944	1.5052	1.36532	0.48463	0.31109	0.279428	0.199457	0.218799	0.222194	0.326492	0.510046	1.17802	0.70979	0.557355	0.328045	0.455337	0.283354	0.178682	0.480719	0.318849	0.373217	0.30066	0.379761	0.243063	1.05377	1.40298	0.912243	1.19259	2.36544
COR6.6	1743.63	2041.86	1963.64	428.826	1797.39	592.351	599.851	382.361	167.172	134.148	159.276	378.147	1354.15	233.572	1478.14	563.84	880.979	678.12	756.824	554.906	131.619	216.974	124.81	192.34	509.497	231.17	461.774	291.858	162.302	423.293	408.564	35.7857	65.5332	94.499	422.447	208.383	268.379	154.885	253.635	309.633	95.5854	58.8356	48.0304	21.7728	435.162	144.421	292.364	354.917	404.453
COR15A	2762.21	3351.6	3312.93	479.86	2092.07	774.844	460.822	308.769	83.4625	65.3413	96.3593	327.514	3417.58	605.064	2239.5	1255.07	1176.81	861.825	980.794	345.945	95.0387	214.508	105.294	319.429	1128.73	378.488	1151.05	448.644	211	797.283	560.943	60.4492	155.81	171.482	793.419	655.835	649.262	410.752	411.437	347.671	117.699	133.438	109.214	57.8492	1133.54	272.162	453.805	681.956	939.541
COR47	210.154	83.2551	99.7473	109.94	68.2324	142.626	76.1647	81.7285	38.2931	31.155	61.0877	73.4553	7.99454	7.64512	14.3538	11.2695	29.4738	35.0787	37.9632	27.427	57.5886	62.8354	53.0796	15.0985	6.53541	10.6173	4.81361	7.81269	9.21073	12.1345	18.8027	27.5859	24.4248	25.6881	6.2122	11.1956	3.43841	2.61924	3.23301	3.03529	7.00025	11.6102	9.72035	7.93043	14.4262	7.6724	9.28915	8.33761	46.3464
COR78	31.008	6.74439	19.2683	8.57877	8.01916	14.0569	9.22681	5.65183	1.89781	3.66357	2.3687	4.96955	1.20019	0.730645	3.57322	2.19724	2.69956	7.06327	6.78735	2.27722	9.67538	6.18663	9.23793	2.60819	1.25103	2.10264	1.42135	1.68717	2.58687	1.47025	1.86095	4.53118	5.9143	5.59058	1.39395	1.48807	2.27102	1.30428	1.48802	0.55001	1.66943	2.29041	2.85893	4.19124	14.9093	6.68403	6.61747	9.87759	29.8038
GolS3	342.272	202.534	260.796	49.0829	181.442	104.279	101.159	61.1318	16.4818	8.79847	18.5071	57.5244	7.1909	4.20008	17.2268	13.0786	9.9795	14.7247	24.0723	14.2333	6.98617	12.7449	17.9135	11.3162	11.8966	13.3545	13.2372	5.23269	5.65958	4.19247	6.5928	3.23843	3.19845	5.50431	13.5924	11.6182	10.5386	4.70146	3.20025	3.00894	1.36236	1.97127	1.355	0.632918	56.0109	35.3522	51.6902	22.2955	72.6729
[truncated: 55 more columns]

## Sheet: delta CT average
Suppl. Table 3: Average of relative expression (2-∆Ct) of 41 genes in Arabidopsis leaves frozen to different temperatures right after thawing (RAT) or after recovery for one day (1D-REC), three days (3D-REC) or six days (6D-REC) at 4ºC for non-acclimated and cold-acclimated plants.
Average
	NA K RAT	NA -5 RAT	NA -6 RAT	NA -7 RAT	NA -8 RAT	NA K 1D	NA -5 1D	NA -6 1D	NA -7 1D	NA -8 1D	NA K 3D	NA -5 3D	NA -6 3D	NA -7 3D	NA -8 3D	NA K 6D	NA -5 6D	NA -6 6D	NA -7 6D	NA -8 6D	ACC K RAT	ACC -9 RAT	ACC -10 RAT	ACC -11 RAT	ACC -12 RAT	ACC -13 RAT	ACC K 1D	ACC -9 1D	ACC -10 1D	ACC -11 1D	ACC -12 1D	ACC -13 1D	ACC K 3D	ACC -9 3D	ACC -10 3D	ACC -11 3D	ACC -12 3D	ACC -13 3D	ACC K 6D	ACC -9 6D	ACC -10 6D	ACC -11 6D	ACC -12 6D	ACC -13 6D
TIP2	146.065	51.5021	59.7272	91.1352	61.3804	158.442	157.251	105.638	46.7025	21.8417	93.2816	68.5329	67.3513	67.9447	14.7955	40.4004	18.5228	14.9881	16.3754	9.14488	24.6556	10.8619	14.3461	11.5812	15.354	13.0094	52.257	32.1529	17.3322	8.21324	6.5577	7.75969	26.1403	35.8725	22.7775	4.71491	4.77804	4.86767	11.7853	8.72679	5.51841	3.46359	3.14286	2.42444
GEG11	8.92169	16.7543	22.5413	6.20444	6.69056	0.428118	1.58153	5.2017	7.32483	4.00444	0.249702	0.680979	1.48607	3.6283	3.96114	0.176821	0.176055	0.966179	2.14692	0.744532	2.05323	15.2376	18.6257	14.5229	18.7003	10.0356	0.367161	2.50772	3.84427	9.8553	3.3195	7.97737	0.199586	0.806749	0.912913	4.235	5.33149	4.47666	0.113632	0.174721	0.503203	0.923122	0.651126	1.18162
GH17	1.46713	16.0274	25.1227	12.6718	11.4857	0.133196	0.615979	5.05097	8.77067	10.7093	0.0592386	0.230307	1.91444	5.09451	9.22023	0.120556	0.185437	1.29216	6.73647	4.25486	0.325712	4.1591	10.0022	14.5924	14.3357	9.33717	0.103001	0.625645	1.482	8.82428	7.12236	7.6208	0.064896	0.32447	0.650109	4.84509	7.37583	6.02762	0.0712398	0.162535	0.510003	1.19261	1.13857	2.82114
PIP2A	15.9834	3.22139	4.2018	4.11229	3.9431	14.8831	6.76947	4.09119	1.63809	1.15013	6.16595	5.14748	2.53184	1.87095	0.541039	2.50885	1.29052	1.42407	0.936624	0.281726	5.55868	1.99368	1.59231	0.945006	1.36228	0.737031	3.22743	2.43925	1.17149	0.952577	0.510666	0.638804	2.39349	3.27739	1.44253	0.4654	0.569867	0.445145	1.15996	1.23377	0.667094	0.496816	0.549155	0.415191
PIP2E	199.156	70.583	46.4579	28.8242	25.7005	45.0077	81.5627	50.6391	28.9962	16.5491	54.8243	52.274	35.8138	23.1326	15.494	34.9766	21.4901	20.5086	11.836	10.8648	63.4917	55.4955	47.4839	17.524	32.0779	18.2051	47.23	34.0768	34.3289	13.4827	13.2427	12.9171	32.4093	40.9191	21.7672	8.95807	8.29053	8.82974	12.9556	14.9614	9.90115	5.75319	4.0326	6.31572
GSTU20	13.5614	16.0416	20.9365	18.4045	25.3374	10.3043	2.62831	6.33379	10.811	17.696	7.48191	3.96134	1.07228	5.61385	3.70457	4.11697	1.1473	2.17515	0.383182	0.478578	11.0903	9.76971	16.5193	27.9261	20.8255	33.4838	12.3852	3.17788	3.50912	19.3056	12.5207	24.5216	5.51913	2.47304	3.92657	7.0392	5.10448	8.75148	2.91761	1.20765	1.74122	1.91206	1.54412	3.07109
GSTT1	3.28743	2.81473	2.87081	3.17308	2.78171	2.56279	2.60123	2.77966	2.90607	1.79333	3.33293	3.44903	2.56413	5.03089	1.81027	4.21833	2.58673	3.38333	2.11401	1.82256	3.65146	1.97412	2.96988	2.81732	2.42453	3.42982	4.12614	2.04144	2.71432	2.41213	1.80235	2.69674	5.65096	4.09085	3.1659	1.88932	1.93984	1.87597	2.91064	3.08049	2.72376	1.919	2.37304	1.95864
GRF8	49.7486	36.7661	14.3714	11.4909	10.7035	41.2838	72.7583	50.2993	20.9251	11.8171	30.6634	36.2873	33.4754	45.0688	16.6757	20.0878	17.491	23.6869	22.1649	17.2619	20.5288	11.5698	14.6172	9.12329	12.0971	9.06844	20.7589	20.1061	21.9773	12.4554	11.7891	11.0005	21.2328	31.7574	21.1483	10.0626	11.3322	11.2483	8.50569	15.6079	10.9566	8.6981	9.40815	9.95461
GRF6	62.2395	38.0047	19.3093	18.8097	14.238	44.1365	64.0728	52.1002	31.682	11.6279	43.9937	42.6847	43.6322	59.8874	13.7303	36.0844	32.3755	44.1812	22.648	17.942	21.8157	15.526	21.5985	12.4708	17.8941	15.3528	29.7351	20.3254	21.0257	11.4963	10.8572	12.1286	28.107	38.0166	21.9106	10.5254	11.8156	10.0562	11.8225	25.1118	17.8067	12.075	15.2362	12.7745
GRF7	2.74548	2.5316	2.30081	1.91813	1.88253	1.71713	2.63573	3.18286	2.41842	2.49139	1.50402	2.42664	3.14721	5.35641	4.12408	2.25747	2.10774	3.72213	5.08262	5.23956	2.82725	2.2335	3.35803	3.15313	2.41023	4.3502	1.86903	2.03056	4.11575	4.46414	3.57357	4.10781	1.76249	2.35507	2.77391	3.63861	3.67931	3.80557	1.31955	1.73128	2.40316	3.12922	2.68423	4.05546
GRF5	2.2916	2.6109	2.56857	2.04185	2.0376	1.53429	2.14319	2.60766	1.6889	2.26089	1.63436	2.63191	2.80845	4.23523	3.16935	2.66851	2.15301	2.6532	3.77619	2.40322	1.9355	2.78775	3.13998	2.99579	3.1717	3.80066	1.77938	2.64552	3.1139	3.90805	3.32969	3.62358	1.98171	1.99127	2.56165	2.70942	2.47307	2.98353	1.92095	1.96862	2.49158	2.72568	2.62089	2.86884
ERD14	705.48	906.339	633.691	361.354	404.558	168.173	267.098	487.772	674.83	263.488	132.096	101.068	136.359	343.277	120.479	119.57	49.4102	69.2111	68.8362	44.4541	126.046	248.256	439.557	301.799	467.598	432.943	87.6245	67.3752	108.953	170.715	195.175	226.65	117.596	74.4971	51.62	78.2362	82.7253	84.575	41.5417	29.1099	26.2569	23.7784	17.2297	43.2771
ERD10	137.097	96.9213	129.903	57.1106	68.459	4.61101	4.57542	15.5509	13.4225	38.4129	9.55732	5.28458	2.72596	9.71291	10.8456	9.07785	1.76054	2.58423	3.55388	1.59009	22.0182	73.7831	80.1806	58.0966	58.0268	45.5384	3.91143	6.54314	7.8996	22.5614	19.152	25.1287	10.5068	3.2949	4.59267	10.547	18.407	16.5678	9.02252	1.01073	2.43721	2.17683	1.69051	3.37022
GSTU19	48.2373	41.0604	33.1397	24.115	25.4911	26.4496	59.0054	95.4507	58.8962	54.6526	24.1782	46.2405	96.038	209.146	120.252	24.9056	40.7192	92.1028	144.453	116.613	32.358	34.3919	49.3828	48.8955	47.3781	45.714	26.8623	58.4403	71.9711	129.973	109.271	101.896	24.3663	66.9889	52.7123	98.722	83.1503	97.9372	9.11193	38.2122	40.5033	55.9217	60.7788	112.965
GSTU22	0.159065	0.402574	0.741039	0.349945	0.491317	0.0419592	0.569453	1.66808	1.13518	1.79539	0.0476691	0.364929	0.915272	2.79722	2.47085	0.0410716	0.0448234	0.363492	0.970714	0.375077	0.110667	1.47476	4.1105	6.23644	2.81944	5.245	0.0816395	1.88546	3.12537	8.44728	8.32624	6.93728	0.0356755	0.690076	0.510089	3.53396	4.53048	3.62049	0.0156137	0.060564	0.24063	0.517096	0.389864	0.726101
AXS2	2.74312	2.82706	2.63866	1.2924	2.25388	0.5605	0.695388	1.17116	1.15626	1.97408	0.287587	0.331088	0.397256	0.854172	1.46094	0.237448	0.185846	0.316372	0.414163	0.610556	0.627611	0.910867	1.29849	1.62218	1.01265	2.8371	0.330191	0.296846	0.712115	0.892449	0.951847	1.68947	0.204278	0.241248	0.259017	0.678261	0.696172	0.755749	0.100962	0.114021	0.188023	0.242448	0.221701	0.544321
AXS1	13.5126	8.58103	11.0689	6.13147	7.25924	6.97671	9.08563	10.0614	4.38915	9.68427	11.8474	12.9781	10.4828	6.0831	8.73832	6.82673	9.57256	10.5719	9.87342	8.46137	15.1931	14.2117	13.0182	11.1013	11.6592	9.63854	12.2612	13.6271	14.0075	14.0219	13.566	11.7632	10.2491	12.435	11.3832	11.5012	10.0917	12.2659	7.67351	9.71443	10.4253	8.24211	8.14981	9.36829
UGD3	1.87421	2.17885	2.10855	0.797607	1.39627	0.682862	1.27247	3.00734	1.82107	3.4325	0.725064	1.1174	2.22518	2.8432	5.70386	0.57309	1.77385	2.70292	6.56018	5.6892	3.69473	7.79205	7.22309	5.07854	4.84862	4.69985	1.99524	6.44994	8.36158	9.89147	11.6727	8.99034	1.16494	1.87922	2.53845	8.3804	6.44094	8.50689	1.12634	2.19128	3.21219	4.80651	5.78136	7.50807
UGD2	7.81158	10.7564	8.6462	4.00071	6.62273	2.95242	4.20206	5.4502	3.92523	7.89744	2.29551	3.42297	3.3557	3.15248	6.20301	2.63267	3.23512	4.65921	5.38664	5.06562	7.34841	12.5199	14.0743	10.7595	10.9649	10.7934	3.33173	4.76605	8.07799	10.8235	9.79705	9.52003	2.3261	2.97745	3.46153	6.30884	6.81869	7.41752	1.9676	2.37997	3.43453	4.51827	4.13559	5.05046
UDG4	0.371329	0.449047	0.575627	0.464758	0.605969	0.211955	0.18763	0.2825	0.13254	0.401749	0.136358	0.0861056	0.136033	0.304604	0.15407	0.114708	0.0897865	0.113825	0.105903	0.0990061	0.393637	0.452462	0.608536	0.683667	0.432656	0.653265	0.169705	0.382302	0.470369	0.676446	0.559423	0.592506	0.197337	0.0755704	0.10194	0.213504	0.335651	0.316846	0.0697956	0.0585596	0.0928289	0.150836	0.142327	0.166638
UGD1	0.0548382	0.0749555	0.129368	0.145397	0.222862	0.0368926	0.0306965	0.0261488	0.0313015	0.165544	0.0327758	0.0426048	0.0470049	0.0384065	0.0585855	0.0296326	0.0295944	0.042822	0.0557609	0.025301	0.0749612	0.0910062	0.122391	0.226966	0.161239	0.193631	0.0589941	0.0692682	0.055958	0.126094	0.0977389	0.187486	0.0415647	0.0326712	0.0421904	0.0839259	0.0940985	0.100434	0.0327045	0.0351245	0.0487932	0.0552493	0.0488974	0.0471888
CPHSC70-1	0.673565	0.864895	1.52608	1.12245	0.736963	0.382817	0.640815	0.976312	0.928501	1.51609	0.721465	0.851455	1.18598	0.70512	2.34126	0.468785	1.02171	1.04115	1.99572	2.21474	1.86648	2.98166	2.04734	1.6263	1.96651	1.79414	1.58856	3.04034	2.31374	2.55163	2.6787	2.04659	1.15477	0.856901	1.63226	2.19969	2.85087	2.38066	1.18557	1.47008	1.74792	1.83785	1.71335	2.18509
RHM1	0.482414	0.70216	0.973628	0.561995	1.21692	0.268538	0.326916	0.581461	0.288051	1.35491	0.416115	0.585121	0.641152	0.312603	1.99957	1.10392	1.94286	1.25008	1.95612	2.50044	1.44424	2.24719	2.1395	2.40234	2.23655	3.02196	0.830138	1.4268	1.60404	2.52744	2.47421	2.47698	0.951215	0.746276	0.817785	2.089	2.29312	2.50631	1.14188	1.22741	1.35001	1.8856	1.56618	2.82062
RHM3	0.258508	0.245936	0.322657	0.213938	0.278354	0.233104	0.305279	0.321802	0.146701	0.380098	0.357083	0.518589	0.504096	0.164196	0.540565	0.404718	0.701893	0.574066	0.58371	0.692741	0.995163	1.24511	0.939945	0.794188	0.71173	0.88875	0.72695	1.29978	1.15562	1.19905	0.974776	0.894853	0.552554	0.529531	0.701357	0.908972	0.791181	0.969482	0.588427	0.703258	0.816977	0.811231	0.841934	0.785019
RHM2	1.04661	1.03227	1.22845	0.67844	1.06672	0.549461	0.536177	0.723771	0.328754	1.24964	0.640507	0.770675	0.882016	0.300643	1.35742	0.955146	1.13489	0.988078	1.47111	1.65604	1.84458	2.98276	2.63086	1.98955	1.87982	2.4213	1.32511	2.03356	1.82099	2.55876	2.24948	2.19777	1.09371	0.866027	1.14191	1.63494	1.83876	1.84504	1.48544	1.12958	1.31712	1.37953	1.08598	1.52138
OMT1	5.34788	3.44037	2.40163	1.72034	1.91846	3.1845	3.43803	3.52631	1.62244	1.81562	2.5726	2.74585	4.11368	5.01113	2.62724	5.1821	17.1924	22.576	5.67575	5.13169	8.75786	6.59048	6.02603	2.78478	3.42827	3.43277	3.00446	4.12273	5.35796	3.80758	3.18656	4.66001	2.49485	3.57599	5.90897	5.17856	4.41549	5.32055	3.17976	18.1459	19.5354	13.0714	29.9527	6.6741
GME	33.6305	15.1637	12.2823	9.03393	6.8619	22.6251	21.6775	18.1443	5.26741	6.18005	19.9405	20.7046	18.525	14.9771	9.11009	14.2288	15.0122	14.8306	12.0358	15.7089	8.13594	7.81768	7.1157	6.81859	8.75677	6.13264	8.3674	8.93689	7.52131	6.76614	6.44395	4.72105	8.7086	10.0579	9.0396	5.06096	7.11641	5.42294	7.24583	10.1109	7.66901	5.97226	10.2021	6.47115
BIP2	0.0305614	0.0285466	0.0336418	0.0190672	0.0359041	0.0635405	0.164697	0.111838	0.0209171	0.0461437	0.0515009	0.174912	0.204159	0.127186	0.226479	0.088417	0.246871	0.314152	0.290548	0.257937	0.215878	0.44502	0.316399	0.285324	0.282829	0.368327	0.262808	0.625264	0.512195	0.368142	0.325399	0.381942	0.09317	0.226419	0.229548	0.33964	0.481387	0.460225	0.0889293	0.296337	0.280209	0.293808	0.349517	0.215456
BIP1	2.14505	1.43896	0.932583	0.602942	0.826083	5.20592	6.52697	4.39122	1.79205	2.77502	2.77203	5.64701	6.89762	3.85185	NaN	3.49654	10.4059	11.3033	8.21337	10.3349	8.94859	7.11263	5.78097	4.69718	4.19045	6.43186	9.35287	15.2377	14.0522	7.8101	6.84636	8.66721	3.09886	8.32735	7.04402	9.65518	10.1295	11.7893	4.16653	8.61668	8.74136	9.56507	11.4825	11.7156
BIP3	0.0101409	0.0452273	0.131531	0.307431	0.248431	0.013725	0.413002	0.485104	0.366862	0.631061	0.0622053	0.398117	0.173029	0.501089	0.700521	0.0109564	0.0770391	0.313115	0.379334	0.424881	0.108977	0.059533	0.17173	0.313293	0.1801	0.483163	0.0365133	0.236101	0.438036	0.443287	0.428174	0.612127	0.0737096	0.59963	0.1151	0.28127	0.493248	0.446502	0.0124937	0.0540565	0.133083	0.187896	0.15492	0.248149
CPHSC70-2	1.07316	1.67497	2.21794	1.16119	1.05979	0.568157	1.15576	2.50528	1.60831	4.83449	0.684099	1.36165	2.33627	2.21656	5.42707	0.649376	1.46315	2.1759	6.64502	4.80661	2.27201	5.95516	4.84448	3.86318	4.16323	3.84748	1.31459	4.47002	4.97527	7.77969	7.94196	6.15507	0.835143	1.67024	2.20319	4.68042	6.87092	5.8541	0.807485	1.88613	2.92512	3.0253	2.94169	4.5671
GRF9	15.147	14.2351	11.6183	10.4205	9.69858	11.701	12.2244	9.55316	9.92655	7.34952	9.80506	12.263	10.9384	17.4266	6.34309	11.3665	7.93398	12.6382	8.70199	5.98827	10.609	7.38486	12.8025	10.5005	9.26691	11.8835	8.16121	5.89101	8.74382	8.66529	7.1842	9.95262	11.3352	8.72142	8.51807	5.8076	5.98706	6.13954	6.63321	6.45909	7.56766	6.20008	5.9232	5.70118
GRF4	11.7676	13.4539	7.59784	5.42694	5.268	5.07673	10.2287	11.2625	9.20879	4.7088	3.67323	4.97418	6.46266	13.3867	4.2559	4.17033	4.01224	6.34559	5.2672	3.4537	5.71213	6.33838	8.88583	7.35741	7.52589	9.42972	4.60361	4.63909	8.9245	7.3454	6.34663	6.84751	4.06496	4.50098	3.43795	3.14848	4.04596	3.6553	1.72485	2.98655	2.70928	2.45799	2.13094	3.24154
GRF2	7.20848	9.69928	6.54431	2.77554	2.89627	4.74472	10.0154	9.54496	4.33736	4.03274	2.99537	5.29285	5.90871	7.43927	4.54433	2.75502	2.95367	5.12311	6.6754	3.93027	4.34985	7.27944	5.81108	5.39129	6.285	4.63847	2.5943	5.48042	5.99442	6.02594	4.61712	3.91183	2.63684	3.68864	3.68095	3.39766	2.68615	3.21779	1.08506	2.1427	3.0116	2.14825	2.56724	2.66377
GRF1	58.5776	59.3094	34.8496	28.2791	27.2063	28.9078	41.3027	36.2365	29.6151	20.4896	25.6262	32.7569	30.57	42.8309	19.6247	32.4208	23.3782	35.9765	24.0736	17.9189	38.8295	32.608	48.8288	39.3951	33.8095	33.3638	17.2911	18.0802	30.0523	29.9565	24.4595	24.5016	23.5064	21.9646	18.9404	17.9676	18.3303	18.0413	12.3775	15.2026	14.1346	16.2795	14.7622	16.3566
ANNAT2	0.783302	0.780664	1.12492	0.941574	1.55987	0.316193	0.23394	0.509796	0.579072	1.57665	0.39786	0.239442	0.255828	0.510046	0.815053	0.391691	0.231018	0.390928	0.30066	0.311412	1.1404	2.36544	4.89941	7.9311	2.7885	7.47029	0.803903	1.29905	2.42557	6.99319	5.03882	6.79779	0.831441	0.479773	0.859325	4.47302	3.32074	4.32603	0.617881	0.649876	0.805464	1.63504	0.894239	2.81009
COR6.6	1916.38	1113.11	524.854	167.172	223.857	793.859	1020.99	771.974	554.906	157.801	350.919	346.472	292.484	408.564	65.2726	315.415	211.632	219.618	58.8356	34.9016	306.716	404.453	512.927	250.394	514.21	347.481	337.172	260.717	220.388	186.345	167.804	271.292	387.665	248.888	144.377	80.4448	82.2672	81.4956	112.956	155.333	73.7272	37.772	48.6339	47.4417
COR15A	3142.25	1285.97	514.812	83.4625	163.072	2011.32	1747.29	1006.48	345.945	138.28	724.078	764.767	485.642	560.943	129.247	724.627	530.007	292.269	133.438	83.5318	635.365	939.541	816.123	272.8	757.983	259.787	511.135	604.453	358.614	177.013	137.635	154.052	723.316	323.616	202.551	74.2193	84.6221	75.3261	236.636	228.805	55.4914	26.0356	52.9323	35.4321
COR47	131.052	89.0863	100.173	38.2931	55.2327	7.81983	12.8117	34.1719	27.427	57.8345	10.8169	7.71548	9.71931	18.8027	25.8996	8.70391	3.02882	4.42285	11.6102	8.82539	9.93133	46.3464	61.2189	40.3723	45.1709	32.9042	3.9065	9.5701	13.8725	24.4732	28.1405	23.1925	8.06056	4.23395	6.28768	13.4381	19.081	16.9886	8.68192	1.72967	3.62332	4.46378	2.86467	8.9224
COR78	19.0069	8.29896	9.64517	1.89781	3.66727	0.965419	2.88523	5.51673	2.27722	8.36665	1.92961	1.76199	1.91476	1.86095	5.34536	1.44101	1.78765	1.23582	2.29041	3.52509	9.5221	29.8038	23.5452	19.5142	15.5373	17.5301	1.87825	11.9692	9.92341	16.5291	13.3525	11.6855	3.69323	1.88715	2.14377	5.32335	6.16664	7.35696	6.08468	1.4619	1.9015	2.42517	1.30152	3.87965
GolS3	268.534	115.263	88.8567	16.4818	28.2766	5.69549	15.1527	16.2588	14.2333	12.5482	11.6064	13.2958	5.02825	6.5928	3.9804	12.6053	7.62004	2.52385	1.97127	0.993961	41.3372	72.6729	44.5242	24.3333	38.9192	19.5756	2.8283	13.5419	8.88917	9.45129	7.43038	6.62742	12.9059	6.04657	4.60525	3.47596	4.7506	2.84641	7.53663	2.54561	1.49631	0.88123	1.01771	1.93973
